# Supplementary material for: Impact of Genetic Variations on Thromboembolic Risk in Saudis with Sickle Cell Disease
Source: Genes (Basel). 2023 Oct 9;14(10):1919. doi: 10.3390/genes14101919 (PMC10606407; doi:10.3390/genes14101919)
Supplement: Supplementary file 1 [file genes-14-01919-s001.zip]

Archive with 2 entries (2 files):
- genes-2535347-supplementary Figure S1.pdf
- Supplementary Excel Sheet S1.xlsx
